# Supplementary material for: Pediatric de novo movement disorders and ataxia in the context of SARS-CoV-2
Source: J Neurol. 2023 Jul 29;270(10):4593–607. doi: 10.1007/s00415-023-11853-5 (PMC10511612; doi:10.1007/s00415-023-11853-5)
Supplement: Supplementary file 4 — Supplementary file4 (XLSX 16 KB) [file 415_2023_11853_MOESM4_ESM.xlsx]

## Sheet: Investigations
Patients	Authors	SARS-CoV-2 PCR at hospital admission [+/-]	SARS-CoV-2 serology [+/-] (antigen)	Serum autoantibody panel [+/-] (antigen)	ASO titer [IU/ml]	Lumbar puncture after onset of neurological symptoms [d]	CSF opening pressure [cmH2O]	CSF protein [g/l]	CSF leucocytes [/µl]	CSF oligoclonal bands [+/-]	CSF autoantibody panel [+/-] (antigen)	immunofluorescence on murine brain [+/-]	CSF SARS-CoV-2 PCR [+/-]	CSF SARS-CoV-2 serology [+/-] (antigen)	CSF exclusion of infections [+/-]	Neuroimaging	Electroencephalogram
1	Abdel-Mannan et al.	+	nr	nr	nr	nr	nr	19	2000	-	-	nr	-	nr	-	signal changes in the corpus callosum	diffuse slow activity
2	Abdel-Mannan et al.	+	+	nr	nr	na	np	np	np	np	np	np	np	np	np	signal changes in the corpus callosum	slow activity over anterior regions
3	Akcay et al.	-	+	nr	nr	nr	nr	0.4	nr	nr	nr	nr	-	nr	-	signal changes in both cerebeller hemispheres	pathological disorganization
4	Aljomah et al.	+	nr	+ (GQ1b)	nr	na	np	np	np	np	np	np	np	np	np	thickening, enhancement of nerve roots	nr
5	Aubart et al.	+	+	nr	nr	8	nr	0.29	9	-	+ (MOG)	np	nr	nr	-	ADEM	nr
6	Aubart et al.	-	+	nr	nr	9	nr	0.51	300	np	+ (MOG)	np	nr	nr	-	ADEM, optic neuritis	nr
7	Aubart et al.	np	+	nr	nr	5	nr	0.19	15	+	np	np	nr	nr	-	normal	nr
8	Aubart et al.	+	+	nr	nr	3	nr	0.2	4	np	np	np	nr	np	-	normal	nr
9	Aubart et al.	+	+	nr	nr	8	nr	0.32	2	-	-	np	nr	nr	-	cytotoxic lesions of the corpus callosum	nr
10	Aubart et al.	-	+	nr	nr	0	nr	0.15	0	-	np	np	nr	nr	-	cytotoxic lesions of the corpus callosum	nr
11	Aubart et al.	+	np	nr	nr	17	nr	0.7	165	np	-	np	nr	nr	-	ADEM, myelitis	nr
12	Aubart et al.	+	+	nr	nr	2	nr	0.3	4	-	-	np	nr	nr	-	cerebellar inflammation	nr
13	Aubart et al.	+	np	nr	nr	16	nr	0.21	2	np	np	np	nr	nr	-	normal	nr
14	Aubart et al.	np	+	nr	nr	4	nr	1.7	110	+	np	np	nr	nr	-	cerebellar inflammation	nr
15	Bartley et al.	-	+	nr	nr	75, 88, 168	nr	0.48, 0.59, 0.80	1, 2, 1	nr	-	+	np	+ (n)	nr	normal	normal
16	Della Corte et al.	+	nr	-	normal	nr	nr	normal	normal	-	nr	nr	nr	nr	-	normal	normal
17	Gaughan et al.	+	nr	+ (GAD)	nr	3, 20-30	nr	0.43, 0.59	2	-	-	nr	-	nr	nr	hyperintensities in the centra semiovale	delta slowing, especially in right posterior hemisphere
18	Heald et al.	-	+	-	nr	35	nr	normal	normal	-	-	nr	nr	nr	nr	normal	normal
19	McLendon et al.	+	+	-	nr	14	nr	0.17	5	-	np	np	np	np	-	hyperintense T2 signals in subcortical, periventricular white matter	diffuse global slowing
20	O'Neill et al.	+	+	nr	nr	11	28	0.2	8	nr	nr	nr	-	nr	-	normal	np
21	Ray et al.	-	+	nr	nr	np	np	np	np	np	np	np	np	np	np	normal	nr
Patients	Authors	SARS-CoV-2 PCR at hospital admission [+/-]	SARS-CoV-2 serology [+/-] (antigen)	Serum autoantibody panel [+/-] (antigen)	ASO titer [IU/ml]	Lumbar puncture after onset of neurological symptoms [d]	CSF opening pressure [cmH2O]	CSF protein [g/l]	CSF leucocytes [/µl]	CSF oligoclonal bands [+/-]	CSF autoantibody panel [+/-] (antigen)	immunofluorescence on murine brain [+/-]	CSF SARS-CoV-2 PCR [+/-]	CSF SARS-CoV-2 serology [+/-] (antigen)	CSF exclusion of infections [+/-]	Neuroimaging	Electroencephalogram
22	Ray et al.	-	+	nr	nr	np	np	np	np	np	np	np	np	np	np	normal	nr
23	Ray et al.	nr	nr	nr	nr	nr	nr	nr	nr	nr	nr	nr	nr	nr	nr	nr	nr
24	Ray et al.	nr	nr	nr	nr	nr	nr	nr	nr	nr	nr	nr	nr	nr	nr	nr	nr
25	Ray et al.	nr	nr	nr	nr	nr	nr	nr	nr	nr	nr	nr	nr	nr	nr	nr	nr
26	Sánchez-Morales et al.	+	+	nr	nr	nr	nr	0.89	6	nr	nr	nr	-	nr	-	normal	nr
27	Sarigecili et al.	+	nr	nr	nr	0	nr	normal	normal	-	+ (NMDA)	nr	nr	nr	-	normal	widespread delta waves
28	Sharma et al.	+	nr	nr	nr	nr	nr	0.08	5	nr	nr	nr	-	nr	-	cerebellar hemispheric hypodensity, compression of fourth ventricle, obstructive hydrocephalus	nr
29	Sharma et al.	+	nr	nr	nr	nr	nr	0.15	5	nr	nr	nr	-	nr	-	cerebellar hemispheric hypodensity, compression of fourth ventricle, obstructive hydrocephalus	nr
30	Skok et al.	nr	nr	nr	nr	280	nr	normal	normal	nr	nr	nr	nr	nr	nr	signal alteration in thalami, hypothalamus, periaqueductal gray, inferior colliculi consistent with Wernicke encephalitis	normal
31	Tomar et al.	+	nr	+	nr	0	nr	0.21	3	nr	nr	nr	-	+ (n)	-	normal	nr
32	Yüksel et al.	+	nr	nr	236	nr	nr	nr	nr	nr	nr	nr	nr	nr	nr	normal	nr
33	present study	-	+ (s/n)	(+) (CV2)	normal	60	27	0.5	1	-	np	+	np	- (s/n)	-	normal	normal
Supplementary table 1: Investigations of COVID-19 associated pediatric de novo movement disorders.
nr: not reported, np: not performed, CSF: cerebrospinal fluid, +: positive, (+): unspecific, -: negative, y: yes, n: no, m: male, f: female, (n): nucleocapsid,
(s): spike proteine, ASO: antistreptolysin O, NMDA: N-methyl-D-aspartate, GQ1b: Ganglioside Q1b, CV2: collapsin response mediator protein 5 (CRMP5),
MOG: myelin oligodendrocyte glycoprotein, ADEM: acute demyelinating encephalomyelitis
