# Supplementary material for: Pediatric de novo movement disorders and ataxia in the context of SARS-CoV-2
Source: J Neurol. 2023 Jul 29;270(10):4593–607. doi: 10.1007/s00415-023-11853-5 (PMC10511612; doi:10.1007/s00415-023-11853-5)
Supplement: Supplementary file 5 — Supplementary file5 (XLSX 11 KB) [file 415_2023_11853_MOESM5_ESM.xlsx]

## Sheet: Synopsis
		Spontaneous recovery	Recovery after treatment
			Full	Partial
Phenomenology
	Cerebellar signs	4/23 (17 %)	14/23 (61 %)	5/23 (22 %)
	Hypo-/hyperkinetic movement disorders	0/5 (0 %)	2/5 (40 %)	3/5 (60 %)
	p-values	> 0,9999	0.6239	0.1231
CSF
	inflammatory	4/16 (25 %)	8/16 (50 %)	4/16 (25 %)
	normal	0/9 (0 %)	8/9 (89 %)	1/9 (11 %)
	p-values	0.2601	0.0875	0.6206
MRI
	pathologic	2/16 (12 %)	10/16 (63 %)	4/16 (25 %)
	normal	2/12 (17 %)	7/12 (58 %)	3/12 (25 %)
	p values	> 0,9999	> 0,9999	> 0,9999
EEG
	pathologic	1/7 (14 %)	3/7 (43 %)	3/7 (43 %)
	normal	0/4 (0 %)	2/4 (50 %)	2/4 (50 %)
	p-values	> 0,9999	> 0,9999	> 0,9999
Supplementary table 2: Comparison of potential prognostic parameters.
Data are n/reported items (%) or median (range). CSF: cerebrospinal fluid,
EEG: electroencephalogram, MRI: magnetic resonance imaging.
