# Supplementary material for: Pediatric de novo movement disorders and ataxia in the context of SARS-CoV-2
Source: J Neurol. 2023 Jul 29;270(10):4593–607. doi: 10.1007/s00415-023-11853-5 (PMC10511612; doi:10.1007/s00415-023-11853-5)
Supplement: Supplementary file 6 — Supplementary file6 (XLSX 12 KB) [file 415_2023_11853_MOESM6_ESM.xlsx]

## Sheet: Synopsis
		ACA	AC	p-values
		(n=3)	(n=14)
General
	Age, years	5 (2.0-7.3), n=3	9.8 (3.0-15.3), n=14	0.0651
Outcome
	Spontaneous recovery	2/3 (67 %)	1/14 (7 %)	0.0632
	Full recovery after treatment	1/3 (33 %)	10/14 (72 %)	0.5147
	Partial recovery after treatment	0/3 (0 %)	3/14 (21 %)	>0.9999
Supplementary table 3: Comparison of COVID-19-associated
-ACA versus -AC group.
Data are n/reported items (%) or median (range). ACA: acute
cerebellar ataxia, AC: acute cerebellitis.
